# Supplementary material for: Effects of Different TiO2/CNT Coatings of PVDF Membranes on the Filtration of Oil-Contaminated Wastewaters
Source: Membranes (Basel). 2023 Sep 27;13(10):812. doi: 10.3390/membranes13100812 (PMC10608089; doi:10.3390/membranes13100812)
Supplement: Supplementary file 1 [file membranes-13-00812-s001.zip]

Archive with 1 entries (1 files):
- membranes-2614247-supplementary.pdf
